# Supplementary material for: Ovarian Accumulation of Nanoemulsions: Impact of Mice Age and Particle Size
Source: Int J Mol Sci. 2021 Jul 31;22(15):8283. doi: 10.3390/ijms22158283 (PMC8347032; doi:10.3390/ijms22158283)
Supplement: Supplementary file 1 [file ijms-22-08283-s001.zip]

Archive with 1 entries (1 files):
- ijms-1255117-supplementary.pdf
